# Supplementary material for: Limited indirect effects of an infant pneumococcal vaccination program in an aging population
Source: PLoS One. 2019 Aug 1;14(8):e0220453. doi: 10.1371/journal.pone.0220453 (PMC6675109; doi:10.1371/journal.pone.0220453)
Supplement: S1 Table — The effect of direct protection in children is approximated by a logarithmic trendline (see S2 Fig). Five-year projections for reported cases of PCV13-type IPD and 95% Poisson confidence intervals are shown using this trendline with the slope reduced by 20%, to compensate for reported differences in effectiveness of PCV13 against IPD in young children [25] versus IPD in adults [33]. (XLSX) [file pone.0220453.s005.xlsx]

## Sheet: Tabelle1
	Year	PCV13 Serotype IPD	Cases reported per 100,000
	2006-2007	573	2.89
	2007-2008	785	3.95
	2008-2009	820	4.10
	2009-2010	783	3.88
	2010-2011	846	4.14
	2011-2012	667	3.27
	2012-2013	656	3.18
	2013-2014	516	2.47
	2014-2015	573	2.71
	2015-2016	556	2.60
	2016-2017	694	3.20
	2017-2018	706	3.22
	Reported cases of IPD: Five-year outlook
		direct protection projection -20%	Cases reported per 100,000	95%CI
	2018-2019	627	2.69	(2.48 - 2.91)
	2019-2020	543	2.31	(2.12 - 2.51)
	2020-2021	477	2.01	(1.83 - 2.20)
	2021-2022	422	1.76	(1.60 - 1.94)
	2022-2023	372	1.54	(1.38 - 1.70)
