# Supplementary material for: Limited indirect effects of an infant pneumococcal vaccination program in an aging population
Source: PLoS One. 2019 Aug 1;14(8):e0220453. doi: 10.1371/journal.pone.0220453 (PMC6675109; doi:10.1371/journal.pone.0220453)
Supplement: S2 Table — Counts of reported IPD cases by serotype for the period 2007 to 2018. Counts for 2003–2006 are composite numbers of the three epidemiological years, divided by three. (XLSX) [file pone.0220453.s006.xlsx]

## Sheet: Tabelle2
Children <2 IPD Serotypes in Germany
Serotype	2003-2006	2006-2007	2007-2008	2008-2009	2009-2010	2010-2011	2011-2012	2012-2013	2013-2014	2014-2015	2015-2016	2016-2017	2017-2018
4	4.33333	1	2	0	1	0	0	0	0	0	0	0	0
6B	16	16	11	2	2	2	1	2	0	0	0	1	1
9V	4.66667	3	2	0	0	0	0	0	0	0	0	0	0
14	50.3333	31	13	5	1	0	1	1	0	2	1	0	0
18C	5.66667	8	3	2	3	1	0	0	0	0	0	0	0
19F	14	18	10	2	6	4	2	1	2	1	5	3	2
23F	8.66667	14	2	1	0	0	0	0	0	0	0	0	0
1	3.33333	6	6	11	9	6	1	3	1	2	0	0	1
5	0.333333	0	0	0	1	1	0	0	0	0	0	0	0
7F	11.3333	23	18	18	17	9	7	3	1	1	2	0	0
3	2.66667	3	7	6	8	5	4	3	4	3	8	10	11
6A	5.33333	5	6	6	4	1	4	0	0	0	0	0	0
19A	5	7	8	14	20	22	6	10	4	5	2	2	3
22F	1	1	2	3	1	2	4	4	3	3	5	8	5
33F	1	0	3	2	1	3	3	3	3	6	0	6	3
8	1.33333	1	1	1	1	1	1	1	2	0	1	4	3
10A	3.66667	4	2	9	10	4	7	12	8	12	17	13	12
11A	0.333333	0	0	2	1	0	1	2	1	0	1	2
12F	0.333333	1	1	3	0	1	2	6	5	5	8	7	6
15B	1	1	6	2	2	3	4	4	5	1	5	6	2
2	0	0	0	0	0	0	0	0	0	0	0	0	0
9N	1	0	1	1	0	2	1	3	1	0	2	1	1
17F	0.666667	0	2	1	0	0	0	0	1	1	0	1	3
20	0.333333	0	0	1	0	0	0	0	0	0	2	0	1
others	14.6667	10	18	16	16	30	26	39	39	40	41	52	40
all	157	153	124	108	104	97	75	97	80	82	100	116	94
Adults ≥60 IPD Serotypes in Germany
Serotype	2003-2006	2006-2007	2007-2008	2008-2009	2009-2010	2010-2011	2011-2012	2012-2013	2013-2014	2014-2015	2015-2016	2016-2017	2017-2018
4	23.3333	39	77	60	39	39	20	25	18	8	8	7	25
6B	15.6667	24	31	31	23	11	8	5	9	8	2	8	4
9V	23.6667	49	53	44	37	17	7	6	3	11	5	12	9
14	57	124	122	79	45	33	24	24	11	15	12	17	12
18C	6	22	20	29	13	23	14	11	11	2	2	3	12
19F	11.3333	32	37	42	45	38	19	19	17	22	18	33	31
23F	23.3333	52	57	50	37	33	14	20	9	6	5	5	6
1	17.3333	37	57	64	68	69	43	33	25	7	9	3	4
5	0.666667	4	4	2	3	2	0	1	0	0	1	0	0
7F	23.6667	52	94	113	114	169	126	107	67	50	23	21	13
3	34.6667	89	151	218	213	232	205	248	237	352	356	456	487
6A	9.33333	40	47	48	45	25	29	22	17	18	11	19	8
19A	12.3333	25	50	69	126	180	174	149	111	92	116	123	120
22F	10.3333	32	39	53	81	113	94	111	117	147	180	179	177
33F	2	3	12	9	22	32	18	28	30	36	44	43	46
8	12.3333	24	28	36	32	41	44	58	68	97	151	169	229
10A	4.33333	10	25	30	29	32	38	47	48	50	62	64	78
11A	7	24	28	34	25	37	40	48	41	62	55	73	77
12F	2.66667	8	10	18	33	54	52	87	95	123	124	124	115
15B	3	5	13	15	13	16	19	18	18	29	35	25	36
2	0	1	3	1	1	0	0	0	0	1	0	0	0
9N	5	19	34	45	49	47	47	58	60	101	84	136	163
17F	3.33333	2	2	5	1	6	9	15	12	18	20	33	27
20	2	4	4	6	9	14	11	11	12	34	33	46	42
others	25.6667	76	121	198	223	259	345	398	390	523	551	633	606
all	336	797	1119	1299	1326	1522	1400	1549	1426	1812	1907	2232	2327
